# Supplementary material for: Novel mechanism for tubular injury in nephropathic cystinosis
Source: eLife. 2025 Mar 20;13:RP94169. doi: 10.7554/eLife.94169 (PMC11925453; doi:10.7554/eLife.94169)
Supplement: Figure 4—source data 2. [file elife-94169-fig4-data2.zip]

Archive with 22 entries (19 files):
- Figure 4-source data 2/Figure4A/
- Figure 4-source data 2/Figure4A/Figure4A_Gel1_ATP6V0A1.tif
- Figure 4-source data 2/Figure4A/Figure4A_Gel1_BetaTubulin.tif
- Figure 4-source data 2/Figure4A/Figure4A_Gel2_ATP6V0A1.tif
- Figure 4-source data 2/Figure4A/Figure4A_Gel2_BetaTubulin.tif
- Figure 4-source data 2/Figure4A/Figure4A_Gel3_ATP6V0A1.tif
- Figure 4-source data 2/Figure4A/Figure4A_Gel3_BetaTubulin.tif
- Figure 4-source data 2/Figure4A/Figure4A_Gel4_ATP6V0A1.tif
- Figure 4-source data 2/Figure4A/Figure4A_Gel4_BetaTubulin.tif
- Figure 4-source data 2/Figure4A/Figure4A_Gel5_ATP6V0A1.tif
- Figure 4-source data 2/Figure4A/Figure4A_Gel5_BetaTubulin.tif
- Figure 4-source data 2/Figure4B/
- Figure 4-source data 2/Figure4B/Figure4B_Gel1_ATP6V0A1.tif
- Figure 4-source data 2/Figure4B/Figure4B_Gel1_Beta Tubulin.tif
- Figure 4-source data 2/Figure4B/Figure4B_Gel2and3_ATP6V0A1.tif
- Figure 4-source data 2/Figure4B/Figure4B_Gel2and3_Beta Tubulin.tif
- Figure 4-source data 2/Figure4B/Figure4B_Gel4and5_ATP6V0A1.tif
- Figure 4-source data 2/Figure4B/Figure4B_Gel4and5_Beta Tubulin.tif
- Figure 4-source data 2/Figure4C/
- Figure 4-source data 2/Figure4C/4C_Gel 1,2,3_ATP6V0A1.tif
- Figure 4-source data 2/Figure4C/4C_Gel 1,2,3_GAPDH.tif
- Figure 4-source data 2/Figure4C/4C_Gel 1,2,3_LAMP2.tif
