# Supplementary material for: Novel mechanism for tubular injury in nephropathic cystinosis
Source: eLife. 2025 Mar 20;13:RP94169. doi: 10.7554/eLife.94169 (PMC11925453; doi:10.7554/eLife.94169)
Supplement: Figure 5—source data 1. [file elife-94169-fig5-data1.zip]

Archive with 11 entries (9 files):
- Figure 5-source data 1/Figure5C/
- Figure 5-source data 1/Figure5C/5C Gel 1_GAPDH.scn
- Figure 5-source data 1/Figure5C/5C Gel 1_Phosphop70S6K.scn
- Figure 5-source data 1/Figure5C/5C Gel 1_Totalp70S6K.scn
- Figure 5-source data 1/Figure5C/5C Gel 2_GAPDH.scn
- Figure 5-source data 1/Figure5C/5C Gel 2_Phosphop70S6K.scn
- Figure 5-source data 1/Figure5C/5C Gel 2_Totalp70S6K.scn
- Figure 5-source data 1/Figure5D/
- Figure 5-source data 1/Figure5D/Figure5D_GAPDH.scn
- Figure 5-source data 1/Figure5D/Figure5D_phosphop70S6K.scn
- Figure 5-source data 1/Figure5D/Figure5D_Total p70S6K.scn
