# Supplementary material for: Novel mechanism for tubular injury in nephropathic cystinosis
Source: eLife. 2025 Mar 20;13:RP94169. doi: 10.7554/eLife.94169 (PMC11925453; doi:10.7554/eLife.94169)
Supplement: Figure 5—source data 2. [file elife-94169-fig5-data2.zip]

Archive with 11 entries (9 files):
- Figure 5-source data 2/Figure 5C/
- Figure 5-source data 2/Figure 5C/5C Gel 1_GAPDH.tif
- Figure 5-source data 2/Figure 5C/5C Gel 1_Phosphop70S6K.tif
- Figure 5-source data 2/Figure 5C/5C Gel 1_Totalp70S6K.tif
- Figure 5-source data 2/Figure 5C/5C Gel 2_GAPDH.tif
- Figure 5-source data 2/Figure 5C/5C Gel 2_Phosphop70S6K.tif
- Figure 5-source data 2/Figure 5C/5C Gel 2_Totalp70S6K.tif
- Figure 5-source data 2/Figure 5D/
- Figure 5-source data 2/Figure 5D/Figure5D_GAPDH.tif
- Figure 5-source data 2/Figure 5D/Figure5D_phosphop70S6K.tif
- Figure 5-source data 2/Figure 5D/Figure5D_Total p70S6K.tif
