# Supplementary material for: Novel mechanism for tubular injury in nephropathic cystinosis
Source: eLife. 2025 Mar 20;13:RP94169. doi: 10.7554/eLife.94169 (PMC11925453; doi:10.7554/eLife.94169)
Supplement: Figure 7—source data 1. [file elife-94169-fig7-data1.zip]

Archive with 15 entries (12 files):
- Figure 7-source data 1/Figure7A/
- Figure 7-source data 1/Figure7A/ATP6V0A1/
- Figure 7-source data 1/Figure7A/ATP6V0A1/7A - Gel 1_ATP6V0A1_B-tubulin.scn
- Figure 7-source data 1/Figure7A/ATP6V0A1/7A - Gel 2_ATP6V0A1_B-tubulin.scn
- Figure 7-source data 1/Figure7A/ATP6V0A1/7A - Gel 3_ATP6V0A1.scn
- Figure 7-source data 1/Figure7A/ATP6V0A1/7A - Gel 3_B-tubulin.scn
- Figure 7-source data 1/Figure7A/ATP6V0A1/7A - Gel 4_ATP6V0A1_B-tubulin.scn
- Figure 7-source data 1/Figure7A/LC3/
- Figure 7-source data 1/Figure7A/LC3/7A - Gel 1_LC3_B-tubulin.scn
- Figure 7-source data 1/Figure7A/LC3/7A - Gel 2_LC3_B-tubulin.scn
- Figure 7-source data 1/Figure7A/LC3/7A - Gel 3_LC3_B-tubulin.scn
- Figure 7-source data 1/Figure7A/LC3/7A - Gel 4_B-tubulin.scn
- Figure 7-source data 1/Figure7A/LC3/7A - Gel 4_LC3.scn
- Figure 7-source data 1/Figure7A/LC3/7A - Gel 5_B-tubulin.scn
- Figure 7-source data 1/Figure7A/LC3/7A - Gel 5_LC3.scn
