# Supplementary material for: Novel mechanism for tubular injury in nephropathic cystinosis
Source: eLife. 2025 Mar 20;13:RP94169. doi: 10.7554/eLife.94169 (PMC11925453; doi:10.7554/eLife.94169)
Supplement: Figure 8—source data 1. [file elife-94169-fig8-data1.zip]

Archive with 41 entries (36 files):
- Figure 8-source data 1/Figure8A/
- Figure 8-source data 1/Figure8A/8A - Gel 1_ATP6V0A1.scn
- Figure 8-source data 1/Figure8A/8A - Gel 1_GAPDH.scn
- Figure 8-source data 1/Figure8A/8A - Gel 2_ATP6V0A1.scn
- Figure 8-source data 1/Figure8A/8A - Gel 2_GAPDH.scn
- Figure 8-source data 1/Figure8A/8A - Gel 3_GAPDH.scn
- Figure 8-source data 1/Figure8A/8A Gel 3_ATP6V0A1.scn
- Figure 8-source data 1/Figure8A/8A Gel 4_ATP6V0A1.scn
- Figure 8-source data 1/Figure8A/8A Gel 4_GAPDH.scn
- Figure 8-source data 1/Figure8B/
- Figure 8-source data 1/Figure8B/8B Gel 1_ATP6V0A1.scn
- Figure 8-source data 1/Figure8B/8B Gel 1_GAPDH.scn
- Figure 8-source data 1/Figure8B/8B Gel 2_GAPDH.scn
- Figure 8-source data 1/Figure8B/8B Gel 3_ATP6V0A1.scn
- Figure 8-source data 1/Figure8B/8B Gel 3_GAPDH.scn
- Figure 8-source data 1/Figure8B/8B Gel 4_ATP6V0A1.scn
- Figure 8-source data 1/Figure8B/8B Gel 4_GAPDH.scn
- Figure 8-source data 1/Figure8B/8B Gel2_ATP6V0A1.scn
- Figure 8-source data 1/Figure8C/
- Figure 8-source data 1/Figure8C/ATP6V0A1/
- Figure 8-source data 1/Figure8C/ATP6V0A1/8C - Gel 1_ATP6V0A1.scn
- Figure 8-source data 1/Figure8C/ATP6V0A1/8C - Gel 1_GAPDH.scn
- Figure 8-source data 1/Figure8C/ATP6V0A1/8C - Gel 2_ATP6V0A1.scn
- Figure 8-source data 1/Figure8C/ATP6V0A1/8C - Gel 2_GAPDH.scn
- Figure 8-source data 1/Figure8C/ATP6V0A1/8C - Gel 3_ATP6V0A1.scn
- Figure 8-source data 1/Figure8C/ATP6V0A1/8C - Gel 3_GAPDH.scn
- Figure 8-source data 1/Figure8C/ATP6V0A1/8C - Gel 4_ATP6V0A1.scn
- Figure 8-source data 1/Figure8C/ATP6V0A1/8C - Gel 4_GAPDH.scn
- Figure 8-source data 1/Figure8C/ATP6V0A1/8C - Gel 5_ATP6V0A1.scn
- Figure 8-source data 1/Figure8C/ATP6V0A1/8C - Gel 5_GAPDH.scn
- Figure 8-source data 1/Figure8C/ATP6V0A1/8C - Gel 6_ATP6V0A1.scn
- Figure 8-source data 1/Figure8C/ATP6V0A1/8C - Gel 6_GAPDH.scn
- Figure 8-source data 1/Figure8C/LC3/
- Figure 8-source data 1/Figure8C/LC3/8C - Gel 1_GAPDH.scn
- Figure 8-source data 1/Figure8C/LC3/8C - Gel 1_LC3.scn
- Figure 8-source data 1/Figure8C/LC3/8C - Gel 2_GAPDH.scn
- Figure 8-source data 1/Figure8C/LC3/8C - Gel 2_LC3.scn
- Figure 8-source data 1/Figure8C/LC3/8C - Gel 3_GAPDH.scn
- Figure 8-source data 1/Figure8C/LC3/8C - Gel 3_LC3.scn
- Figure 8-source data 1/Figure8C/LC3/8C - Gel 4&5_GAPDH.scn
- Figure 8-source data 1/Figure8C/LC3/8C - Gel 4&5_LC3.scn
